# Supplementary material for: The powdery mildew resistance gene REN1 co-segregates with an NBS-LRR gene cluster in two Central Asian grapevines
Source: BMC Genet. 2009 Dec 30;10:89. doi: 10.1186/1471-2156-10-89 (PMC2814809; doi:10.1186/1471-2156-10-89)
Supplement: Additional file 1 — SSR markers across the REN1 locus. [file 1471-2156-10-89-S1.XLS]

## Sheet: SSR markers
Additional file 1. SSR markers across the REN1 locus.
Marker order§	Marker Name	Chromosomal position in PN40024	Sequence scaffold	Forward Primer	Reverse Primer	size (bp) §§	gap (kb) §§§
1	VMC3D12	chr13:8083693..8083896	scaffold_74	TGTCACTGTGGACATAGGGAG	ATCACCAAAGGGAAGCAAAAG	215	0
2	VVIC51	chr13:8083696..8083860	scaffold_74	CTTTGAAGCACAAAATCGAGCT	ACCAAAGGGAAGCAAAAGAAAA	157	0
3	SC8_0119_061	chr13:10591404..10591655	scaffold_106	GTTTATTGGTTCTTCCTTGTGT	AACATTCACGACCTTATTCTCA	254	2507.54
4	sc147_2	chr13:11122483..11122626	scaffold_147	TGAATAATCCCTCTTTGGTTGG	ACACAATAGGCCGGATCAAT	146	530.828
5	UDV124	chr13:11302225..11302439	scaffold_147	GCATCTTCTTCTTCCCAACC	AGTGCATTTGTCAAAGTCGTG	195	179.599
6	sc101_3	chr13:11506639..11506862	scaffold_101	GGTAAATTAGACCTACATCGAAATCC	AACAGGTGCTGTCCTTCGAG	226	204.2
7	sc101_2	chr13:12824447..12824692	scaffold_101	TGCCTCTACCTCCTTTCATTG	TTGCTAACAATTTATGCCTCTCA	248	1317.59
8	SC8_0100_062	chr13:12991121..12991443	scaffold_73	TTACAATCAAAGCAAGGAAACTC	CTTACCCATCATCTTCATCATT	325	166.429
9	SC8_0134_025	chr13:14569001..14569116	scaffold_73	CCACCTGTTCCAAAATAAGG	GAGCACTGTAGGGGATGTGA	118	1577.56
10	sc175_1	chr13:14947393..14947578	scaffold_175	GTCAAAAAGGGTGGGGATTT	ATCCATAGCTGGGGAGTGTG	186	378.277
11	sc47_1	chr13:15625051..15625298	scaffold_47	GGTGGCCCTCATCCTCTTAT	CAAGAAGTTATTTTCCCAAAAGAT	250	677.473
12	sc47_2	chr13:15737430..15737613	scaffold_47	TGGATTATGACGCCTTGACA	TCGGGAATGGTTAAAAGCTG	186	112.132
13	SC8_0071_075	chr13:15737446..15737684	scaffold_47	ATGACCAAGTCGCAGATGTT	GCTGTGTGGAAATAGAATGGAG	241	0.016
14	sc47_8	chr13:15747013..15747287	scaffold_47	GGATTCAAAACCTTAGCCTTG	AGTGCCAAAAAGACCTTTGC	277	9.329
15	sc47_6	chr13:16054739..16054983	scaffold_47	GATCAGCCACCAAAAGAGGA	GCTTTGTAGTCTGCCTACTTGATG	247	307.452
16	sc47_7	chr13:16058445..16058573	scaffold_47	TGCATAACAACAGGAATAATCAGA	TGTTTTTCTGTTTGGCTCCAT	131	3.462
17	sc47_11	chr13:16077283..16077474	scaffold_47	TTTGATTGAAAAGGGAATGCT	TTTGAAATGATTTTAGCATGTGA	194	18.71
18	sc47_14	chr13:16690324..16690586	scaffold_47	CCCTCTCTCACCAATGATGG	TTTGTAAGTGTTTGATATGCAGGAA	265	612.85
19	SC8_0071_014	chr13:16760546..16760707	scaffold_47	CAACCATCAAGCACTCTCCTG	AAGCCTCGCACTCCTCTGTC	164	69.96
20	sc47_19	chr13:17480094..17480304	scaffold_47	ACAAGTCATTGCGTGGAAAA	AAATTTGGTTGTTGCATCCTT	213	719.387
21	sc47_18	chr13:17995725..17995967	scaffold_47	GCTTAGAATACTGGAAAATGTTATGA	CCCAATTCTCAACCAAGCTC	245	515.421
22	sc47_20	chr13:18130735..18130936	scaffold_47	TGGATCAAATTAGTGCCTGGA	GCCGCTTCAACTCAAAAATC	204	134.768
23	sc47_21	chr13:18209777..18209962	scaffold_47	AAAAACTTACTTTGTGAAGGAAAAA	AACAGTCTAAAGCATCCATTGC	188	78.841
24	sc47_22	chr13:18285772..18285971	scaffold_47	TGAGTGAGCAAAACCTGCAT	GGGATTTCTGGAACTGCTGA	202	75.81
25	sc47_23	chr13:18377083..18377295	scaffold_47	GATCCATTGGGATCACAACTTT	CTAGCTTCCCTGCAGCTTTG	215	91.112
26	VMC9H4-2*	chr13:18413267..18413275	scaffold_47	GCAGTTGATGCAAAACAACAGT	CACATCATTCATTGATGAGGCT	290	0.016
27	VMCNG4E10-1	chr13:18413046..18413291	scaffold_47	AATGCAGCAGCGCCAGATG	GCAGGCTGCTGCTGTTTTG	248	35.751
28	UDV-020**	chr13_random:891954..892098	scaffold_112	TGTTGGTGTGTGTTTGTACGTG	TGTTGGCCTGATGTTGAGAG	160	**
29	sc112_2	chr13_random:1111368..1111599	scaffold_112	TGCATGCAAAAACAAACAGC	ATGCTGCCAGAGTGGCTTAC	234	**
30	UDV-020**#	chr13_random:1477714..1477869	scaffold_112				**
31	sc84_2	chr13:18854608..18854735	scaffold_84	TGAGCCATATTTCATCTGCTG	TTTAGGGATCATGACCAAGGA	130	441.317
32	SC8_0053_001	chr13:19635980..19636224	scaffold_84	GTTGACTATGTTGCTCTTGATG	TCTTGGCTTCTTTGAGTGAGA	245	781.245
33	sc123_1**	chr13_random:1555925..1556169	scaffold_123	AGACGAGTCCTGGTGGTAGC	AAAGACGGGCATTTCCTGTA	247	**
34	VMC2C7**	chr13_random:2590745..2590887	scaffold_143	TGGGATGATGATTATTGGGATG	ATAAGGCAGGTTGATTCAAGGA	186	**
35	VMC2C7***#	chrUn:2357421..2357575	scaffold_131				***
36	sc139_2	chr13:20661435..20661565	scaffold_139	GGTGTTATAGGTCAATTGTGCATT	ACCCAAAGCTTTTTGCCAAT	133	1025.21
37	sc158_1	chr13:21037281..21037396	scaffold_158	GCCGCTAACATAACCCTCAA	GGGTATTGAGGGAGGGATCT	116	375.716
38	VVIP10	chr13:22299004..22299298	scaffold_64	GAAACTGGGCTGTTATTGTTGA	TGCCTTGACATTGTTTTCATCC	290	1261.61
§ consensus between Kishmish vatkana map, Dzhandzhal kara map, and PN40024 sequence assembly
* partial march in the PN40024 sequence
** scaffold placed in chr13_random in the PN40024 assembly
*** scaffold placed in the PN40024 assembly, chrUn
# duplicated locus, double perfect match of the primer sequences
§§ estimated in the PN40024 sequence
§§§ distance from the previous marker, estimated in the PN40024 sequence
