# Supplementary material for: The powdery mildew resistance gene REN1 co-segregates with an NBS-LRR gene cluster in two Central Asian grapevines
Source: BMC Genet. 2009 Dec 30;10:89. doi: 10.1186/1471-2156-10-89 (PMC2814809; doi:10.1186/1471-2156-10-89)
Supplement: Additional file 3 — Genes predicted in the REN1 interval in addition to NBS-LRRs. [file 1471-2156-10-89-S3.XLS]

## Sheet: genes
Additional file 3. Genes predicted in the REN1 interval in addition to NBS-LRRs.
Genes other than NBS in the REN1 interval* (alphabetical order)	chromosomal position in PN40024
cinnamyl alcohol dehydrogenase_1	chr13:16901233..16912595
cinnamyl alcohol dehydrogenase_2	chr13:16913317..16915117
cinnamyl alcohol dehydrogenase_5	chr13:17348150..17352433
cinnamyl alcohol dehydrogenase_6	chr13:17353125..17358904
cinnamyl alcohol dehydrogenase_7	chr13:17662339..17673587
cinnamyl alcohol dehydrogenase_8	chr13:17793660..17806240
cinnamyl alcohol dehydrogenase_9	chr13:17806556..17809972
cinnamyl alcohol dehydrogenase_partial3	chr13:16916122..16916510
cinnamyl alcohol dehydrogenase_partial4	chr13:17180680..17187846
dihydropyrimidinase	chr13:17580599..17583046
DNA gyrase subunitA _partial1	chr13:16736489..16763685
DNA gyrase subunitA_2	chr13:16765770..16825044
esterase/lipase/thioesterase	chr13:18114724..18198752
hypothetical protein_1	chr13:16829238..16834515
hypothetical protein_2	chr13:16944548..16947225
hypothetical protein_3	chr13:17103640..17103867
hypothetical protein_4	chr13:17146035..17147473
hypothetical protein_5	chr13:17257184..17257425
hypothetical protein_6	chr13:17562765..17562905
hypothetical protein_7	chr13:17700390..17701439
hypothetical protein_8	chr13:17846226..17846729
hypothetical protein_9	chr13:18009109..18010668
hypothetical protein_10	chr13:18028684..18029660
hypothetical protein_11	chr13:18090272..18106624
inner capsid protein VP6	chr13:17636157..17636990
kinase-like_partial	chr13:16983277..16983634
N2,N2-dimethylguanosinetRNAmethyltransferase_partial	chr13:17530264..17531028
NADH dehydrogenase_1	chr13:17156924..17164533
NADH dehydrogenase_2	chr13:17506776..17508775
Rab1/RabD smallGTPase	chr13:17903631..17906550
replication_protein	chr13:17536165..17536410
STT3A oligosaccharyltransferase	chr13:17533272..17534649
transcription initiation factor	chr13:16872229..16872495
vacuolar protein sorting 36_family	chr13:18052776..18069072
valyl-tRNA synthetase_1	chr13:17907431..18008934
valyl-tRNA synthetase_2	chr13:18033658..18037957
WD-40repeatfamilyprotein/notchlessprotein	chr13:17029283..17034454
zinc-finger WD40repeat protein	chr13:18108962..18111622
* Putative function was assigned based on the best BlastX match against the NCBI database
Genes other than NBS in the REN1 interval* (chromosomal order)	chromosomal position in PN40024
DNA gyrase subunitA _partial1	chr13:16736489..16763685
DNA gyrase subunitA_2	chr13:16765770..16825044
hypothetical protein_1	chr13:16829238..16834515
transcription initiation factor	chr13:16872229..16872495
cinnamyl alcohol dehydrogenase_1	chr13:16901233..16912595
cinnamyl alcohol dehydrogenase_2	chr13:16913317..16915117
cinnamyl alcohol dehydrogenase_partial3	chr13:16916122..16916510
hypothetical protein_2	chr13:16944548..16947225
kinase-like_partial	chr13:16983277..16983634
WD-40repeatfamilyprotein/notchlessprotein	chr13:17029283..17034454
hypothetical protein_3	chr13:17103640..17103867
hypothetical protein_4	chr13:17146035..17147473
NADH dehydrogenase_1	chr13:17156924..17164533
cinnamyl alcohol dehydrogenase_partial4	chr13:17180680..17187846
hypothetical protein_5	chr13:17257184..17257425
cinnamyl alcohol dehydrogenase_5	chr13:17348150..17352433
cinnamyl alcohol dehydrogenase_6	chr13:17353125..17358904
NADH dehydrogenase_2	chr13:17506776..17508775
N2,N2-dimethylguanosinetRNAmethyltransferase_partial	chr13:17530264..17531028
STT3A oligosaccharyltransferase	chr13:17533272..17534649
replication_protein	chr13:17536165..17536410
hypothetical protein_6	chr13:17562765..17562905
dihydropyrimidinase	chr13:17580599..17583046
inner capsid protein VP6	chr13:17636157..17636990
cinnamyl alcohol dehydrogenase_7	chr13:17662339..17673587
hypothetical protein_7	chr13:17700390..17701439
cinnamyl alcohol dehydrogenase_8	chr13:17793660..17806240
cinnamyl alcohol dehydrogenase_9	chr13:17806556..17809972
hypothetical protein_8	chr13:17846226..17846729
Rab1/RabD smallGTPase	chr13:17903631..17906550
valyl-tRNA synthetase_1	chr13:17907431..18008934
hypothetical protein_9	chr13:18009109..18010668
hypothetical protein_10	chr13:18028684..18029660
valyl-tRNA synthetase_2	chr13:18033658..18037957
vacuolar protein sorting 36_family	chr13:18052776..18069072
hypothetical protein_11	chr13:18090272..18106624
zinc-finger WD40repeat protein	chr13:18108962..18111622
esterase/lipase/thioesterase**	chr13:18114724..18198752
* Putative function was assigned based on the best BlastX match against the NCBI database
