# Supplementary material for: The powdery mildew resistance gene REN1 co-segregates with an NBS-LRR gene cluster in two Central Asian grapevines
Source: BMC Genet. 2009 Dec 30;10:89. doi: 10.1186/1471-2156-10-89 (PMC2814809; doi:10.1186/1471-2156-10-89)
Supplement: Additional file 4 — NBS-LRR genes and pseudogenes predicted in the REN1 interval: structural features, amino acid domains, and similarity with known plant NBS-LRR resistance genes. [file 1471-2156-10-89-S4.XLS]

## Sheet: NBS-LRR
Additional file 4. NBS-LRR genes and pseudogenes predicted in the REN1 interval: structural features, amino acid domains, and similarity with known plant NBS-LRR resistance genes.
gene model	gene product	consensus coding sequence (introns included)	orientation	TE and repeats within/close to the gene
NBSa	truncated CC-NBS-LRR*	chr13:16950752..16952331;16957175..16957867	reverse	Copia (chr13:16952329..16956954)
NBSb	CC-NBS-LRR**	chr13:16987943..16992300	reverse	Mutator (chr13:16992363..16993242)
NBSc	CC-NBS-LRR**	chr13:17044588..17048733	reverse	Copia, Gypsy
NBSd	truncated (CC)-NBS-LRR*	chr13:17214626..17217632	reverse	hAT (chr13:17211410..17214625), Mutator
NBSe	CC-NBS-LRR**	chr13:17259990..17264294	reverse	-
NBSf	CC-NBS-LRR**	chr13:17318405..17322781	reverse	Cacta, Mutator
NBSg	CC-NBS-LRR**	chr13:17371550..17376759	forward	LINE
NBSh	truncated CC-NBS-LRR*	chr13:17418050..17419290;17420974..17421514	reverse	Gypsy (chr13:17419345..17420977, 17421537..17422052)
NBSi	CC-NBS-LRR**	chr13:17450047..17453909	reverse	Copia
NBSj	CC-NBS-LRR	chr13:17686536..17690846	reverse	Copia, Gypsy and MITE
NBSk	CC-NBS-LRR	chr13:17854941..17859215	reverse	-
	*TE invasion in the coding sequence
	**frameshift indels in PN40024
gene model	notes
NBSa	amino acid deletion without frameshift upstream of P-loop; premature termination between P-loop and Kinase2; Copia insertion downstream of the premature stop codon, oligopeptide fragments merged manually
NBSb	frameshift indels, oligopeptide fragments merged manually, Mutator immediately upstream of the start codon
NBSc	75 aa deletion in the LRR, Copia and Gypsy insertion upstream of the start codon
NBSd	N-terminus missing; homology begins with CFAY domain in the NBS, no Blastx similarity in the upstream intergenic space; hAT insertion in the C-terminus of the LRR region
NBSe	removed a putative intron of 105 bp
NBSf	sequence gap between P-loop and GLPL in the NBS domain, frameshift mutations downstream, oligopeptide fragments merged manually
NBSg	frameshift indels, oligopeptide fragments merged manually
NBSh	Gypsy insertion upstream of the start codon and between the coiled-coil and the NBS, protein truncated in the LRR, no homology downstream, oligopeptide fragments merged manually
NBSi	sequence gap between P-loop and GLPL in the NBS domain, Copia insertion upstream of the start codon
NBSj	complete monoexonic gene, predicted by FGENESH and GENEMARK, Copia insertion upstream of the start codon
NBSk	complete monoexonic gene, predicted by FGENESH and GENEMARK
gene model	Gaze prediction	Pfam motifs	known R gene BlastP best match	amino acid identity	E value
NBSa	no GAZE prediction	NB-ARC	soybean Hom-F	35 % (1030 aa)	8e-66
NBSb	no GAZE prediction	NB-ARC, 13 LRRs	soybean Rps1-k-2	38% (1255 aa)	0
NBSc	no GAZE prediction	NB-ARC, 19 LRRs	soybean Hom-F	37 % (1171 aa)	0
NBSd	no GAZE prediction	partial NB-ARC, 18 LRRs	soybean Rps1-k-1	35 % (838 aa)	6e-110
NBSe	GSVIVT00027276001	NB-ARC, 20 LRRs	soybean Rps1-k-2	38% (1254 aa)	0
NBSf	GSVIVT00027270001	NB-ARC*, 17 LRRs	potato R3a	34 % (1292 aa)	4e-170
NBSg	GSVIVT00027266001	NB-ARC, 17 LRRs	soybean Rps1-k-2	35 % (1263 aa)	2e-167
NBSh	no GAZE prediction	NB-ARC*	soybean Hom-F	38 % (578 aa)	1e-99
NBSi	no GAZE prediction	NB-ARC*, 22 LRRs	soybean Rps1-k-2	38% (907 aa)	3e-144
NBSj	GSVIVT00027243001	NB-ARC, 21 LRRs	soybean Rps1-k-2	38% (1275 aa)	0
NBSk	GSVIVT00027229001	NB-ARC, 20 LRRs	soybean Rps1-k-2	37% (1272 aa)	0
		* interrupted domain
Gene models, regions of blast homology with plant NBS-LRR genes, protein domains (coiled coil = orange; NBS = green; LRR = yellow), and repetitive elements.
The x-axis on top of each panel is the chrmosomal position in kbp from left to right, according to the top-to-bottom orientation of the assembled genome sequence along chr13.
All protein coding sequences, with the exception of NBSg, are represented in a N- to C-terminus orientation from right to left.
