# Supplementary material for: The powdery mildew resistance gene REN1 co-segregates with an NBS-LRR gene cluster in two Central Asian grapevines
Source: BMC Genet. 2009 Dec 30;10:89. doi: 10.1186/1471-2156-10-89 (PMC2814809; doi:10.1186/1471-2156-10-89)
Supplement: Additional file 9 — Principal component analysis (PCA) via covariance matrix with data standardisation of 218 grapevine accessions including 'Kishmish vatkana' and 'Dzhandzhal kara'. Two dimensional projection along the first two coordinates on the x and y axes, explaining 25.6% and 18.3% of the variation, respectively (spreadsheet 'PCA graph'). The list of accessions attributed to the six groups identified in the graph is given in the spreadsheet 'List of accessions, PCA groups'. [file 1471-2156-10-89-S9.XLS]

## Sheet: List of accessions, PCA groups
	Eigen Values by Axis and Sample Eigen Vectors
	Axis No.	1	2	3	4	5	6
PCA group	EigenValue	3980	2704	1506	1256	0.845	0.717	species	presumed origin
1	Eyholzer Roter	-0.283	0.061	-0.006	-0.005	-0.005	-0.003	Vitis vinifera	France
1	Reichensteiner	-0.283	0.061	-0.006	-0.005	-0.005	-0.003	Vitis vinifera	Germany
1	Arvine	-0.283	0.061	-0.006	-0.005	-0.005	-0.003	Vitis vinifera	Austria,Italy
1	Salvador	-0.283	0.061	-0.006	-0.005	-0.005	-0.003	Vitis vinifera	Spain
1	Marzemino	-0.283	0.061	-0.006	-0.005	-0.005	-0.003	Vitis vinifera	Italy
1	Mondeuse Noir	-0.283	0.061	-0.006	-0.005	-0.005	-0.003	Vitis vinifera	France
1	Merlot	-0.283	0.061	-0.006	-0.005	-0.005	-0.003	Vitis vinifera	France
1	Kerner	-0.283	0.061	-0.006	-0.005	-0.005	-0.003	Vitis vinifera	Germany
1	Biancazita	-0.283	0.061	-0.006	-0.005	-0.005	-0.003	Vitis vinifera	Italy
1	Castagnara	-0.283	0.061	-0.006	-0.005	-0.005	-0.003	Vitis vinifera	Italy
1	Muller Thurgau	-0.283	0.061	-0.006	-0.005	-0.005	-0.003	Vitis vinifera	France,Germany
1	Cabernet Mitos	-0.283	0.061	-0.006	-0.005	-0.005	-0.003	Vitis vinifera	Germany
1	Ancellotta	-0.283	0.061	-0.006	-0.005	-0.005	-0.003	Vitis vinifera	Italy
1	Ginestra	-0.283	0.061	-0.006	-0.005	-0.005	-0.003	Vitis vinifera	Italy
1	Gamaret	-0.283	0.061	-0.006	-0.005	-0.005	-0.003	Vitis vinifera	France,Germany
1	Goron de Bovernier	-0.283	0.061	-0.006	-0.005	-0.005	-0.003	Vitis vinifera	Italy
1	Durize	-0.283	0.061	-0.006	-0.005	-0.005	-0.003	Vitis vinifera	Switzerland
1	Bondola Bianca	-0.283	0.061	-0.006	-0.005	-0.005	-0.003	Vitis vinifera	Italy
1	Zweigelt	-0.283	0.061	-0.006	-0.005	-0.005	-0.003	Vitis vinifera	Austria
1	Orion	-0.283	0.061	-0.006	-0.005	-0.005	-0.003	Vitis hybrid	artificial cross
1	Phoenix	-0.283	0.061	-0.006	-0.005	-0.005	-0.003	Vitis hybrid	artificial cross
1	Cornalin d'Aoste	-0.283	0.061	-0.006	-0.005	-0.005	-0.003	Vitis vinifera	Italy
2	41B	-0.13	-0.009	-0.008	0.026	-0.009	-0.013	Vitis hybrid	artificial cross
2	Léon Millot	-0.13	-0.009	-0.009	0.026	-0.009	-0.015	Vitis hybrid	artificial cross
2	Palummina	-0.129	-0.012	-0.01	0.035	-0.013	-0.028	Vitis vinifera	Italy
2	Caprettone	-0.129	-0.012	-0.01	0.035	-0.013	-0.028	Vitis vinifera	Italy
2	Pepella	-0.126	-0.015	-0.012	0.047	-0.02	-0.061	Vitis vinifera	Italy
2	Rubin Golodrigi	-0.125	-0.025	-0.02	0.069	0.128	0.067	Vitis hybrid	artificial cross
2	Nebbiolo	-0.125	-0.025	-0.02	0.069	0.128	0.067	Vitis vinifera	Italy
2	Reze	-0.125	-0.025	-0.02	0.069	0.128	0.067	Vitis vinifera	Switzerland
2	Lafnetscha	-0.125	-0.025	-0.02	0.069	0.128	0.067	Vitis vinifera	Switzerland
2	Tannat	-0.125	-0.025	-0.02	0.069	0.128	0.067	Vitis vinifera	France/Spain
2	Robin noir	-0.125	-0.025	-0.02	0.069	0.128	0.067	Vitis vinifera	France
2	Kastel chernyi	-0.124	-0.023	0.004	0.042	0.001	-0.003	Vitis vinifera	Ukraine
2	Lagrein	-0.122	-0.017	-0.015	0.042	-0.014	-0.025	Vitis vinifera	Italy
2	Nero	-0.12	-0.013	-0.008	0.053	-0.115	0.115	Vitis hybrid	artificial cross
2	Lasta	-0.12	-0.013	-0.008	0.053	-0.115	0.115	Vitis hybrid	artificial cross
2	Seyve villard 20347	-0.12	-0.013	-0.008	0.053	-0.115	0.115	Vitis hybrid	artificial cross
2	Zalagyongye	-0.12	-0.013	-0.008	0.053	-0.115	0.115	Vitis hybrid	artificial cross
2	Riesling	-0.115	-0.038	0.142	-0.052	0.003	-0.004	Vitis vinifera	Germany
2	Ciliegiolo	-0.115	-0.038	0.142	-0.052	0.003	-0.004	Vitis vinifera	Italy
2	Elbling Blanc	-0.115	-0.038	0.142	-0.052	0.003	-0.004	Vitis vinifera	artificial cross
2	Chasselas	-0.115	-0.038	0.142	-0.052	0.003	-0.004	Vitis vinifera	France
2	Cabernet Franc	-0.115	-0.038	0.142	-0.052	0.003	-0.004	Vitis vinifera	France
2	Fumin	-0.115	-0.038	0.142	-0.052	0.003	-0.004	Vitis vinifera	Italy
2	Altesse	-0.115	-0.038	0.142	-0.052	0.003	-0.004	Vitis vinifera	France
2	Regent	-0.115	-0.038	0.142	-0.052	0.003	-0.004	Vitis hybrid	artificial cross
2	Petit Verdot	-0.115	-0.038	0.142	-0.052	0.003	-0.004	Vitis vinifera	France
2	Gruner Veltliner	-0.115	-0.038	0.142	-0.052	0.003	-0.004	Vitis vinifera	Italy
2	Limberger	-0.115	-0.038	0.142	-0.052	0.003	-0.004	Vitis vinifera	Austria
2	Riesling italico	-0.114	-0.056	-0.099	-0.11	-0.003	0.004	Vitis vinifera	France
2	Saint Laurent	-0.114	-0.056	-0.099	-0.11	-0.003	0.004	Vitis vinifera	France
2	Prié	-0.114	-0.056	-0.099	-0.11	-0.003	0.004	Vitis vinifera	Italy
2	Perricone	-0.114	-0.056	-0.099	-0.11	-0.003	0.004	Vitis vinifera	Italy
2	Completer	-0.114	-0.056	-0.099	-0.11	-0.003	0.004	Vitis vinifera	Switzerland
2	Ukrainskii rannii	-0.114	-0.056	-0.099	-0.11	-0.003	0.004	Vitis vinifera	France x Uzbekistan, Tajikistan
2	Rossara	-0.114	-0.056	-0.099	-0.11	-0.003	0.004	Vitis vinifera	Italy
2	Nimrang magaracha	-0.114	-0.056	-0.099	-0.11	-0.003	0.004	Vitis hybrid	artificial cross
3	Muscat Ottonel	-0.046	0.14	-0.012	-0.004	0.003	-0.01	Vitis vinifera	France x Greece
3	Mancin	-0.046	0.14	-0.012	-0.004	0.003	-0.01	Vitis vinifera	France
3	Admirable de Courtiller	-0.046	0.14	-0.012	-0.004	0.003	-0.01	Vitis vinifera	France
3	Nakhodka	-0.046	0.14	-0.012	-0.004	0.003	-0.01	Vitis hybrid	artificial cross
3	Pinot	-0.046	0.14	-0.012	-0.004	0.003	-0.01	Vitis vinifera	France
3	Alvarelhao	-0.046	0.14	-0.012	-0.004	0.003	-0.01	Vitis vinifera	Spain/Portugal
3	Caberner Sauvignon	-0.046	0.14	-0.012	-0.004	0.003	-0.01	Vitis vinifera	France
3	Rondinella	-0.046	0.14	-0.012	-0.004	0.003	-0.01	Vitis vinifera	Italy
3	Clinton	-0.046	0.14	-0.012	-0.004	0.003	-0.01	Vitis hybrid	artificial cross
3	Kishmish magaracha	-0.046	0.14	-0.012	-0.004	0.003	-0.01	Vitis vinifera	artificial cross
3	Cacamosca	-0.046	0.14	-0.012	-0.004	0.003	-0.01	Vitis vinifera	Italy
3	Madeleine Royale	-0.046	0.14	-0.012	-0.004	0.003	-0.01	Vitis vinifera	France
3	Pellecchiona	-0.046	0.14	-0.012	-0.004	0.003	-0.01	Vitis vinifera	Italy
3	Fiano	-0.046	0.14	-0.012	-0.004	0.003	-0.01	Vitis vinifera	Italy
3	Dornfelder	-0.046	0.14	-0.012	-0.004	0.003	-0.01	Vitis vinifera	France, Italy, Austria
3	Fenile	-0.046	0.14	-0.012	-0.004	0.003	-0.01	Vitis vinifera	Italy
3	Chenin Blanc	-0.046	0.14	-0.012	-0.004	0.003	-0.01	Vitis vinifera	France
3	Danko	-0.046	0.14	-0.012	-0.004	0.003	-0.01	Vitis vinifera	Austria x Georgia
3	Sverkhrannii bessemyannyi	-0.046	0.14	-0.012	-0.004	0.003	-0.01	Vitis vinifera	France, Azerbeijan, Daghestan
3	Syrah	-0.046	0.14	-0.012	-0.004	0.003	-0.01	Vitis vinifera	France
3	Traminer rot	-0.046	0.14	-0.012	-0.004	0.003	-0.01	Vitis vinifera	France, Italy
3	Traminer	-0.046	0.14	-0.012	-0.004	0.003	-0.01	Vitis vinifera	France, Italy
3	Bondola	-0.046	0.14	-0.012	-0.004	0.003	-0.01	Vitis vinifera	Switzerland
3	Amigne	-0.046	0.14	-0.012	-0.004	0.003	-0.01	Vitis vinifera	Switzerland
3	Semillon	-0.046	0.14	-0.012	-0.004	0.003	-0.01	Vitis vinifera	France
3	Sauvignon blanc	-0.046	0.14	-0.012	-0.004	0.003	-0.01	Vitis vinifera	France
3	Argant	-0.046	0.14	-0.012	-0.004	0.003	-0.01	Vitis vinifera	Spain
3	Zengo	-0.046	0.14	-0.012	-0.004	0.003	-0.01	Vitis vinifera	Hungary x Slovakia
4	Fercal	0.025	-0.08	-0.01	0.058	-0.013	-0.024	Vitis hybrid	rootstock
4	44-53 Malégue	0.026	-0.08	-0.011	0.057	-0.013	-0.025	Vitis hybrid	rootstock
4	Heunisch	0.027	-0.081	-0.011	0.059	-0.014	-0.026	Vitis vinifera	Austria
4	SO4	0.028	-0.085	-0.014	0.063	-0.014	-0.018	Vitis hybrid	rootstock
4	Refosco	0.028	-0.085	-0.012	0.068	-0.018	-0.039	Vitis vinifera	Italy
4	Jacquez	0.036	-0.087	-0.012	0.086	-0.124	0.109	Vitis hybrid	artificial cross
4	Aligote	0.028	-0.088	-0.012	0.071	-0.019	-0.041	Vitis vinifera	France
4	Pallagrello	0.028	-0.088	-0.015	0.087	-0.028	-0.085	Vitis vinifera	Italy
4	Teinturier	0.028	-0.089	-0.013	0.074	-0.02	-0.044	Vitis vinifera	France
4	Affenthaler	0.028	-0.089	-0.013	0.074	-0.02	-0.044	Vitis vinifera	Germany
4	Asprinio	0.027	-0.09	-0.014	0.081	-0.025	-0.063	Vitis vinifera	Italy
4	Greco	0.027	-0.09	-0.014	0.081	-0.025	-0.063	Vitis vinifera	Italy
4	Aleatico	0.027	-0.09	-0.014	0.081	-0.025	-0.063	Vitis vinifera	Italy
4	V. riparia Gloire	0.033	-0.09	-0.02	0.075	-0.024	-0.031	Vitis riparia	North America
4	Muskat tairovskii	0.041	-0.091	-0.017	0.101	-0.124	0.093	Vitis vinifera	Turkey, Egypt, Italy
4	Garganega	0.031	-0.092	-0.017	0.099	-0.035	-0.118	Vitis vinifera	Italy
4	Grecanico	0.031	-0.092	-0.017	0.099	-0.035	-0.118	Vitis vinifera	Italy
4	Durella	0.031	-0.092	-0.017	0.099	-0.035	-0.118	Vitis vinifera	Italy
4	420A	0.034	-0.092	-0.021	0.079	-0.008	-0.031	Vitis hybrid	North America
4	Kober 125 AA	0.034	-0.092	-0.021	0.079	-0.008	-0.031	Vitis hybrid	North America
4	101-14Mgt	0.029	-0.094	-0.022	0.065	-0.024	-0.055	Vitis hybrid	North America
4	3309C	0.028	-0.094	-0.023	0.066	-0.024	-0.056	Vitis hybrid	North America
4	Fiano	0.029	-0.094	-0.014	0.089	-0.031	-0.09	Vitis vinifera	Italy
4	Dolcetto	0.029	-0.095	-0.014	0.088	-0.028	-0.074	Vitis vinifera	Italy
4	Kober 5BB	0.03	-0.097	-0.022	0.104	0.129	0.058	Vitis hybrid	North America
4	Nero d'Avola	0.039	-0.097	0.002	0.101	-0.109	0.115	Vitis vinifera	Italy
4	Vidiano	0.031	-0.097	-0.017	0.105	-0.039	-0.129	Vitis vinifera	Greece
4	Jubilaeums-rebe	0.03	-0.099	-0.016	0.099	-0.036	-0.107	Vitis vinifera	Austria
4	Kritico	0.03	-0.099	-0.016	0.099	-0.036	-0.107	Vitis vinifera	Greece
4	Teleki 5C	0.03	-0.1	-0.025	0.105	0.135	0.06	Vitis hybrid	North America
4	Gravesac	0.036	-0.101	-0.029	0.082	-0.029	-0.066	Vitis hybrid	North America
4	Barbera	0.036	-0.102	-0.029	0.116	0.119	0.045	Vitis vinifera	Italy
4	Romeiko	0.031	-0.103	-0.017	0.11	-0.043	-0.14	Vitis vinifera	Greece
4	Palomino	0.031	-0.103	-0.017	0.11	-0.043	-0.14	Vitis vinifera	Spain
4	Aglianico	0.031	-0.103	-0.017	0.11	-0.043	-0.14	Vitis vinifera	Italy
4	Goethe 9	0.035	-0.107	0.013	0.09	0.007	-0.003	Vitis rupestris	North America
4	Vialla	0.035	-0.107	0.013	0.09	0.007	-0.003	Vitis hybrid	North America
4	1616C	0.032	-0.108	-0.034	0.075	-0.035	-0.085	Vitis hybrid	North America
4	Dufour	0.032	-0.108	-0.034	0.075	-0.035	-0.085	Vitis hybrid	North America
4	Aghiorgitiko	0.033	-0.109	-0.01	0.117	0.134	0.067	Vitis vinifera	Greece
4	Schwarzmann	0.033	-0.109	-0.01	0.117	0.134	0.067	Vitis hybrid	North America
4	Kirmizi Sap Sudakskii	0.032	-0.11	-0.033	0.143	0.262	0.136	Vitis vinifera	Ukraine
4	Yantar'oskhi	0.048	-0.112	0.14	0.006	-0.106	0.114	Vitis vinifera	Ukraine, Uzbekistan
4	Muscat of Alexandria	0.048	-0.112	0.14	0.006	-0.106	0.114	Vitis vinifera	Egypt
4	Pervenets donbasa	0.044	-0.122	0.151	-0.004	0.009	-0.004	Vitis vinifera	France
4	Isabella	0.044	-0.122	0.151	-0.004	0.009	-0.004	Vitis hybrid	artificial cross
4	Framboise Blanc	0.044	-0.122	0.151	-0.004	0.009	-0.004	Vitis vinifera	France x Austria
4	Primitivo	0.043	-0.123	0.128	0.022	0.137	0.066	Vitis vinifera	Croatia, Italy
4	Sangiovese	0.042	-0.13	-0.104	-0.077	-0.013	-0.003	Vitis vinifera	Italy
4	Vostok	0.049	-0.13	-0.1	-0.052	-0.113	0.122	Vitis vinifera	Uzbekistan
4	Muscat a petits grains blancs	0.049	-0.13	-0.1	-0.052	-0.113	0.122	Vitis vinifera	Egypt, Greece
4	1103P	0.042	-0.131	-0.108	-0.085	-0.002	-0.003	Vitis hybrid	North America
4	140Ru	0.042	-0.131	-0.108	-0.085	-0.002	-0.003	Vitis hybrid	North America
4	110R	0.042	-0.131	-0.108	-0.085	-0.002	-0.003	Vitis hybrid	North America
4	99R	0.042	-0.131	-0.105	-0.074	0.003	-0.003	Vitis hybrid	North America
4	161-49C	0.047	-0.134	-0.108	-0.063	-0.012	-0.018	Vitis hybrid	North America
4	Raduga	0.047	-0.134	-0.108	-0.063	-0.012	-0.018	Vitis hybrid	Uzbekistan
4	216-3 Castel	0.044	-0.141	-0.113	-0.07	-0.018	-0.037	Vitis hybrid	North America
4	Marsanne	0.044	-0.142	-0.112	-0.036	0.13	0.073	Vitis vinifera	France
4	Baco Noir	0.044	-0.142	-0.112	-0.036	0.13	0.073	Vitis hybrid	artificial cross
4	Roussanne	0.044	-0.142	-0.112	-0.036	0.13	0.073	Vitis vinifera	France, Austria
4	Arneis	0.054	-0.155	0.049	-0.157	0.005	0.003	Vitis vinifera	Italy
4	Bordeaux blanc	0.054	-0.155	0.049	-0.157	0.005	0.003	Vitis vinifera	France, Austria
4	Gouais Blanc	0.054	-0.155	0.049	-0.157	0.005	0.003	Vitis vinifera	unknown
4	Lesya	0.054	-0.155	0.049	-0.157	0.005	0.003	Vitis vinifera	Uzbekistan, ?
4	Sukholimanskii belyi	0.054	-0.155	0.049	-0.157	0.005	0.003	Vitis vinifera	France x Moldova
4	Zor'ka	0.054	-0.155	0.049	-0.157	0.005	0.003	Vitis vinifera	unknown
4	Spartanets Magaracha	0.055	-0.173	-0.192	-0.215	-0.001	0.01	V. hybrid	artificial cross
5	Intervitis Magaracha	0.109	0.072	-0.014	0.025	-0.001	-0.02	V. hybrid	artificial cross
5	Madera	0.109	0.072	-0.014	0.025	-0.001	-0.02	Vitis vinifera	Portugal
5	Casavecchia	0.111	0.064	-0.017	0.048	-0.013	-0.068	Vitis vinifera	Italy
5	Summariello	0.111	0.064	-0.017	0.048	-0.013	-0.068	Vitis vinifera	Italy
5	Humagne Blanc	0.111	0.054	-0.025	0.07	0.136	0.06	Vitis vinifera	Switzerland
5	Tavrida	0.111	0.054	-0.025	0.07	0.136	0.06	Vitis vinifera	Spain x Greece
5	Tashly	0.111	0.054	-0.025	0.07	0.136	0.06	Vitis vinifera	unknown
5	Mauzac blanc	0.111	0.054	-0.025	0.07	0.136	0.06	Vitis vinifera	France
5	Viognier	0.111	0.054	-0.025	0.07	0.136	0.06	Vitis vinifera	France
5	Saperavi	0.111	0.054	-0.025	0.07	0.136	0.06	Vitis vinifera	Georgia
5	Cot	0.113	0.056	-0.002	0.043	0.009	-0.01	Vitis vinifera	France
5	Kishmish vatkana	0.113	0.056	-0.002	0.043	0.009	-0.01	-	unknown
5	Biancolella	0.115	0.062	-0.021	0.043	-0.007	-0.032	Vitis vinifera	Italy
5	Izumrudnyi	0.115	0.062	-0.021	0.043	-0.007	-0.032	Vitis vinifera	France, Italy, Egypt
5	Excelsior	0.115	0.062	-0.021	0.043	-0.007	-0.032	V. hybrid	artificial cross
5	Muskat oskhi	0.115	0.062	-0.021	0.043	-0.007	-0.032	Vitis vinifera	unknown
5	Atlant	0.115	0.062	-0.021	0.043	-0.007	-0.032	V. hybrid	artificial cross
5	Odesskii rannii	0.117	0.066	-0.013	0.054	-0.107	0.108	Vitis vinifera	Turkey, Egypt
5	Mavrodaphni	0.117	0.066	-0.013	0.054	-0.107	0.108	Vitis vinifera	Greece
5	Muskat zhemchuzhnyi	0.117	0.066	-0.013	0.054	-0.107	0.108	Vitis vinifera	unknown
5	Carignan noir	0.117	0.066	-0.013	0.054	-0.107	0.108	Vitis vinifera	France
5	Krymchanin	0.117	0.066	-0.013	0.054	-0.107	0.108	V. hybrid	artificial cross
5	Antey magarachskii	0.117	0.066	-0.013	0.054	-0.107	0.108	V. hybrid	artificial cross
5	Bessemyannyi Magaracha	0.117	0.066	-0.013	0.054	-0.107	0.108	Vitis vinifera	Uzbekistan, ?
5	Tavriya	0.117	0.066	-0.013	0.054	-0.107	0.108	Vitis vinifera	unknown
5	Yuzhanka	0.117	0.066	-0.013	0.054	-0.107	0.108	Vitis vinifera	unknown
5	Cinsaut	0.122	0.041	0.136	-0.051	0.011	-0.011	Vitis vinifera	France
5	Tsitronnyi magaracha	0.122	0.041	0.136	-0.051	0.011	-0.011	V. hybrid	artificial cross
5	Monastrell	0.122	0.041	0.136	-0.051	0.011	-0.011	Vitis vinifera	Spain
5	Oktyabr'onko	0.122	0.041	0.136	-0.051	0.011	-0.011	Vitis vinifera	Uzbekistan, Italy, France
5	Kadarka	0.122	0.041	0.136	-0.051	0.011	-0.011	Vitis vinifera	Hungary
5	Silvaner	0.122	0.041	0.136	-0.051	0.011	-0.011	Vitis vinifera	Austria, ?
5	Bessemyannyi Mel'nika	0.122	0.041	0.136	-0.051	0.011	-0.011	Vitis vinifera	unknown
5	Furmint	0.122	0.041	0.136	-0.051	0.011	-0.011	Vitis vinifera	Austria, Hungary
5	Dunkelfelder	0.122	0.041	0.136	-0.051	0.011	-0.011	Vitis vinifera	Austria, ?
5	Dakapo	0.122	0.041	0.136	-0.051	0.011	-0.011	Vitis vinifera	France x Austria
5	Carmenere	0.122	0.041	0.136	-0.051	0.011	-0.011	Vitis vinifera	France
5	Portugieser blau	0.122	0.041	0.136	-0.051	0.011	-0.011	Vitis vinifera	Austria
5	Siegerrebe	0.122	0.041	0.136	-0.051	0.011	-0.011	Vitis vinifera	France x Italy
5	Romorantin	0.122	0.041	0.136	-0.051	0.011	-0.011	Vitis vinifera	France x Austria
5	Bondoletta	0.123	0.023	-0.104	-0.109	0.004	-0.003	Vitis vinifera	Italy
5	Sciascinoso	0.123	0.023	-0.104	-0.109	0.004	-0.003	Vitis vinifera	Italy
5	Suppezza	0.123	0.023	-0.104	-0.109	0.004	-0.003	Vitis vinifera	Italy
5	Nimrang	0.123	0.023	-0.104	-0.109	0.004	-0.003	Vitis vinifera	Uzbekistan
5	Dk4 Ichkimar	0.123	0.023	-0.104	-0.109	0.004	-0.003	Vitis vinifera	Russia
5	Dk5 Tagobi	0.123	0.023	-0.104	-0.109	0.004	-0.003	Vitis vinifera	Tajikistan
5	Dzhandzhal kara	0.123	0.023	-0.104	-0.109	0.004	-0.003	-	unknown
5	CA1 'Central Asia 1'	0.123	0.023	-0.104	-0.109	0.004	-0.003	Vitis vinifera	unknown
5	CA2 'Central Asia 2'	0.123	0.023	-0.104	-0.109	0.004	-0.003	Vitis vinifera	unknown
5	Himbertscha	0.123	0.023	-0.104	-0.109	0.004	-0.003	Vitis vinifera	Switzerland
5	Aglianicone	0.123	0.023	-0.104	-0.109	0.004	-0.003	Vitis vinifera	Italy
5	Chardonnay	0.123	0.023	-0.104	-0.109	0.004	-0.003	Vitis vinifera	France
5	Pallagrello	0.123	0.023	-0.104	-0.109	0.004	-0.003	Vitis vinifera	Italy
6	Aglianichello	0.19	0.219	-0.017	-0.004	0.01	-0.017	Vitis vinifera	Italy
6	Livella	0.19	0.219	-0.017	-0.004	0.01	-0.017	Vitis vinifera	Italy
6	Tintore di Tramonti	0.19	0.219	-0.017	-0.004	0.01	-0.017	Vitis vinifera	Italy
6	Tronta	0.19	0.219	-0.017	-0.004	0.01	-0.017	Vitis vinifera	Italy
6	Katta kurgan	0.19	0.219	-0.017	-0.004	0.01	-0.017	Vitis vinifera	Uzbekistan
6	Sultanina	0.19	0.219	-0.017	-0.004	0.01	-0.017	Vitis vinifera	Turkey
6	Mangiaguerra	0.19	0.219	-0.017	-0.004	0.01	-0.017	Vitis vinifera	Italy
6	Vital	0.19	0.219	-0.017	-0.004	0.01	-0.017	Vitis vinifera	Portugal
6	Odesski chernyi	0.19	0.219	-0.017	-0.004	0.01	-0.017	Vitis vinifera	France, Spain
6	Monukka	0.19	0.219	-0.017	-0.004	0.01	-0.017	Vitis vinifera	Uzbekistan
6	Aglianico	0.19	0.219	-0.017	-0.004	0.01	-0.017	Vitis vinifera	Italy
